# Supplementary material for: Association of Long Noncoding RNA HOTAIR Polymorphism and the Clinical Manifestations of Diabetic Retinopathy
Source: Int J Environ Res Public Health. 2022 Nov 7;19(21):14592. doi: 10.3390/ijerph192114592 (PMC9658836; doi:10.3390/ijerph192114592)
Supplement: Supplementary file 1 [file ijerph-19-14592-s001.zip]

Archive with 1 entries (1 files):
- ijerph-1968124-SI.pdf
